# Supplementary material for: Exploring Body Composition and Eating Habits Among Nurses in Poland
Source: Nutrients. 2025 Aug 20;17(16):2686. doi: 10.3390/nu17162686 (PMC12389092; doi:10.3390/nu17162686)
Supplement: Supplementary file 1 [file nutrients-17-02686-s001.zip]

Archive with 1 entries (1 files):
- nutrients-3810410-supplementary.pdf
